# Supplementary material for: Large-scale biomedical concept recognition: an evaluation of current automatic annotators and their parameters
Source: BMC Bioinformatics. 2014 Feb 26;15:59. doi: 10.1186/1471-2105-15-59 (PMC4015610; doi:10.1186/1471-2105-15-59)
Supplement: Additional file 1 — Stop words list. Text file that contains a list of stop words used. It consists of the PubMed stop words available at http://www.ncbi.nlm.nih.gov/books/NBK3827/table/pubmedhelp.T43/ along with the addition of the conjunction “or”. [file 1471-2105-15-59-S1.txt]

"a", "about", "again", "all", "almost", "also", "although", "always", "among", "an", "and", "another", "any", "are", "as", "at", "be", "because", "been", "before", "being", "between", "both", "but", "by", "can", "could", "did", "do", "does", "done", "due", "during", "each", "either", "enough", "especially", "etc", "for", "found", "from", "further", "had", "has", "have", "having", "here", "how", "however", "i", "if", "in", "into", "is", "it", "its", "itself", "just", "kg", "km", "made", "mainly", "make", "may", "mg", "might", "ml", "mm", "most", "mostly", "must", "nearly", "neither", "no", "nor", "obtained", "of", "often", "on", "or", "our", "overall", "perhaps", "pmid", "quite", "rather", "really", "regarding", "seem", "seen", "several", "should", "show", "showed", "shown", "shows", "significantly", "since", "so", "some", "such", "than", "that", "the", "their", "theirs", "them", "then", "there", "therefore", "these", "they", "this", "those", "through", "thus", "to", "upon", "use", "used", "using", "various", "very", "was", "we", "were", "what", "when", "which", "while", "with", "within", "without", "would"
